# Supplementary material for: Temporal Orchestration of Krüppel-like Factors During Cardiac Remodeling Following Isoproterenol-Induced Myocardial Injury
Source: Genes (Basel). 2026 Jun 3;17(6):657. doi: 10.3390/genes17060657 (PMC13299128; doi:10.3390/genes17060657)
Supplement: Supplementary file 1 [file genes-17-00657-s001.zip]

Archive with 5 entries (5 files):
- Supplemental Figure S1.png
- Supplemental Figure S2.TIF
- Supplementary Table S1.pdf
- Supplementary Table S2.pdf
- Supplementary Table S3.pdf
